# Supplementary material for: Multimodal Radiogenomic Imaging in Oropharyngeal Squamous Cell Carcinoma: Implications for Dentomaxillofacial Radiology
Source: Med Sci (Basel). 2026 Mar 31;14(2):174. doi: 10.3390/medsci14020174 (PMC13108179; doi:10.3390/medsci14020174)
Supplement: Supplementary file 1 [file medsci-14-00174-s001.zip]

Archive with 1 entries (1 files):
- medsci-4170293-supplementary.pdf
